# Supplementary material for: Methods of Assessment of Zinc Status in Humans: An Updated Review and Meta-analysis
Source: Nutr Rev. 2024 Jun 25;83(3):e778–800. doi: 10.1093/nutrit/nuae072 (PMC11819495; doi:10.1093/nutrit/nuae072)
Supplement: nuae072_Supplementary_Data [file nuae072_supplementary_data.zip]

Archive with 5 entries (4 files):
- nuae072_Supplementary_Data/
- nuae072_Supplementary_Data/PRISMA_2020_checklist.docx
- nuae072_Supplementary_Data/Supplemental Information 1.pdf
- nuae072_Supplementary_Data/Supplemental Information 2.pdf
- nuae072_Supplementary_Data/Supplemental Information 3.pdf
